# Supplementary material for: Global Research Output and Theme Trends on Climate Change and Infectious Diseases: A Restrospective Bibliometric and Co-Word Biclustering Investigation of Papers Indexed in PubMed (1999–2018)
Source: Int J Environ Res Public Health. 2020 Jul 20;17(14):5228. doi: 10.3390/ijerph17145228 (PMC7400491; doi:10.3390/ijerph17145228)
Supplement: Supplementary file 1 [file ijerph-17-05228-s001.zip]

Archive with 4 entries (3 files):
- Supplementary files/
- Supplementary files/Table S1.doc
- Supplementary files/Table S2.docx
- Supplementary files/Table S3.docx
